# Supplementary material for: Variation in the susceptibility of Anopheles gambiae to botanicals across a metropolitan region of Nigeria
Source: PLoS One. 2019 Jan 9;14(1):e0210440. doi: 10.1371/journal.pone.0210440 (PMC6326496; doi:10.1371/journal.pone.0210440)
Supplement: S1 File — (XLSX) [file pone.0210440.s001.xlsx]

## Sheet: Larvae % Mortality
		POINT 1 = OBA ADESIDA	P. guineense	R1	R2	R3	R4			E. aromatica	R1	R2	R3	R4
			0.1	90	94.4444	95	94.4444			2	40	33.3333	30	22.2222
			0.3	100	100	100	100			3	80	83.3333	85	72.2222
			0.4	100	100	100	100			4	90	88.8889	90	100
			0.5	100	100	100	100			5	85	72.2222	75	77.7778
			0.7	100	100	100	100			6	100	100	100	100
			C + Acetone	5	0	10	5.5556			C + Acetone	5	0	10	5.5556
		POINT 2 = AKURE HIGH	P. guineense	R1	R2	R3	R4			E. aromatica
			0.1	100	100	95	94.7368			2	40	36.8421	45	42.1053
			0.3	100	100	100	100			3	30	42.1053	45	47.3684
			0.4	100	100	100	100			4	60	63.1579	55	52.6316
			0.5	100	100	100	100			5	90	84.2105	90	94.7368
			0.7	100	100	100	100			6	100	100	100	100
			C + Acetone	5	5.2632	10	5.2632			C + Acetone	5	5.2632	10	5.2632
		POINT 3 = ALAGBAKA	P. guineense	R1	R2	R3	R4			E. aromatica
			0.1	100	100	100	100			2	75	89.4737	94.7368	73.6842
			0.3	100	100	100	100			3	100	89.4737	94.7368	84.2105
			0.4	100	100	100	100			4	95	100	100	100
			0.5	100	100	100	100			5	100	100	100	100
			0.7	100	100	100	100			6	100	100	100	100
			C + Acetone	10	10.5263	5.2632	5.2632			C + Acetone	10	10.5263	5.2632	5.2632
		POINT 4 = OKE ARO	P. guineense	R1	R2	R3	R4			E. aromatica
			0.1	55	80	85	75			2	50	40	40	50
			0.3	95	100	100	95			3	50	70	75	70
			0.4	100	100	100	100			4	70	75	65	70
			0.5	100	100	100	90			5	85	85	90	85
			0.7	100	100	100	100			6	85	95	95	100
		POINT 5= AULE	P. guineense	R1	R2	R3	R4			E. aromatica
			0.1	80	80	90	85			2	20	20	20	25
			0.3	100	100	100	100			3	80	90	85	90
			0.4	100	100	100	100			4	80	80	90	85
			0.5	100	100	100	100			5	100	100	100	100
			0.7	100	100	100	100			6	100	100	100	100
			C + Acetone	0	5	0	5			C + Acetone	0	5	0	5
		POINT 6= OJA OBA	P. guineense	R1	R2	R3	R4			E. aromatica
			0.1	10	21.0526	30	20			2	10	15.7895	10	5
			0.3	40	47.3684	55	50			3	20	15.7895	15	20
			0.4	65	68.4211	70	70			4	20	26.3158	35	35
			0.5	70	68.4211	80	75			5	40	36.8421	30	50
			0.7	90	94.7368	95	100			6	50	47.3684	55	55
			C + Acetone	5	5.2632	5	5			C + Acetone	5	5.2632	5	5
		POINT 7 = oda	P. guineense	R1	R2	R3	R4			E. aromatica
			0.1	60	47.3684	52.6316	52.6316			2	60	57.8947	57.8947	63.1579
			0.3	70	73.6842	73.6842	68.4211			3	70	63.1579	63.1579	68.4211
			0.4	100	94.7368	100	100			4	75	78.9474	78.9474	68.4211
			0.5	100	100	100	100			5	95	89.4737	89.4737	84.2105
			0.7	100	100	100	100			6	95	100	94.7368	100
			C + Acetone	10	5.26316	5.26316	5.26316			C + Acetone	10	5.26316	5.26316	5.26316
		POINT 8 = Oke Ijebu	P. guineense	R1	R2	R3	R4			E. aromatica
			0.1	90	94.7368	94.7368	94.7368			2	55	57.8947	47.3684	52.6316
			0.3	100	100	100	100			3	60	57.8947	57.8947	63.1579
			0.4	100	100	100	100			4	70	63.1579	68.4211	73.6842
			0.5	100	100	100	100			5	90	100	89.4737	94.7368
			0.7	100	100	100	100			6	95	100	100	94.7368
			C + Acetone	5	0	5.26316	5.26316			C + Acetone	5	0	5.26316	5.26316
		POINT 9 = SHAGARI	P. guineense	R1	R2	R3	R4			E. aromatica
			0.1	90	94.7368	94.7368	89.4737			2	35	47.3684	47.3684	47.3684
			0.3	100	94.7368	94.7368	100			3	50	68.4211	63.1579	57.8947
			0.4	100	100	94.7368	100			4	65	68.4211	73.6842	63.1579
			0.5	100	100	100	100			5	85	78.9474	89.4737	89.4737
			0.7	100	100	100	100			6	90	89.4737	100	89.4737
			C + Acetone	5	0	5.26316	0			C + Acetone	5	0	5.26316	0
		POINT 10 = FUTA	P. guineense	R1	R2	R3	R4			E. aromatica
			0.1	100	94.4444	100	100			2	77.7778	94.4444	83.3333	94.7368
			0.3	100	100	100	100			3	77.7778	100	94.4444	84.2105
			0.4	100	100	100	100			4	94.4444	100	100	100
			0.5	100	100	100	100			5	100	94.4444	94.4444	94.7368
			0.7	100	100	100	100			6	100	100	100	100
			C + Acetone	0	5.55556	5.55556	10.5263			C + Acetone	0	5.55556	5.55556	10.5263

## Sheet: Adult Knockdown
			POINT 1= OBA ADESIDA
				P. guineense			Knockdown				E. aromatica		Knockdown
					CONC	R1	R2	R3			CONC	R1	R2	R3
					0.7	10	10	0			6	40	20	20
					0.9	10	10	0			7	60	50	40
					1.2	10	20	20			8	60	50	50
					1.4	30	20	30			9	70	50	40
					1.6	40	50	30			11	70	60	50
					C+acetone	0	0	0			C+acetone	0	0	0
			POINT 2= AKURE HIGH SCHOOL
							Knockdown						Knockdown
					CONC	R1	R2	R3			CONC	R1	R2	R3
					0.7	0	0	0			6	44.4444	60	33.3333
					0.9	11.1111	10	11.1111			7	55.5556	50	33.3333
					1.2	22.2222	30	22.2222			8	66.6667	30	44.4444
					1.4	33.3333	30	22.2222			9	77.7778	60	44.4444
					1.6	55.5556	80	66.6667			11	100	100	100
					C+acetone	0	0	0			C+acetone	0	0	0
			POINT 3= ALAGBAKA
							Knockdown						Knockdown
					CONC	R1	R2	R3			CONC	R1	R2	R3
					0.7	44.4444	44.4444	44.4444			6	66.6667	88.8889	66.6667
					0.9	44.4444	55.5556	55.5556			7	77.7778	88.8889	88.8889
					1.2	66.6667	66.6667	44.4444			8	100	100	88.8889
					1.4	66.6667	66.6667	77.7778			9	100	100	100
					1.6	100	88.8889	66.6667			11	100	100	100
					C+acetone	0	0	0			C+acetone	0	0	0
			POINT 4 OKE ARO
							Knockdown						Knockdown
					CONC	R1	R2	R3			CONC	R1	R2	R3
					0.7	10	20	10			6	20	10	10
					0.9	20	40	20			7	20	30	20
					1.2	40	30	40			8	50	30	40
					1.4	60	50	50			9	60	70	60
					1.6	60	50	40			11	60	50	40
					c+acetone	0	0	0			c+acetone	0	0	0
			POINT 5= AULE
							Corrected Knockdown						Corrected Knockdown
					CONC	R1	R2	R3			CONC	R1	R2	R3
					0.7	0	20	10			6	40	40	20
					0.9	0	0	10			7	50	40	40
					1.2	40	20	30			8	50	40	30
					1.4	30	30	40			9	60	80	80
					1.6	50	60	60			11	60	70	70
					c+acetone	0	0	0			c+acetone	0	0	0
			POINT 6= OJA OBA
							Knockdown						Knockdown
					CONC	R1	R2	R3			CONC	R1	R2	R3
					0.7	0	0	0			6	0	0	10
					0.9	10	10	10			7	30	30	20
					1.2	20	10	20			8	40	40	30
					1.4	20	30	20			9	40	50	30
					1.6	30	30	30			11	30	40	40
					c+acetone	0	0	0			c+acetone	0	0	0
			POINT 7=ODA
							Knockdown						Knockdown
					CONC	R1	R2	R3			CONC	R1	R2	R3
					0.7	10	20	22.2222			6	20	10	11.1111
					0.9	20	20	0			7	40	30	33.3333
					1.2	20	30	22.2222			8	60	50	55.5556
					1.4	40	30	33.3333			9	80	70	77.7778
					1.6	50	60	44.4444			11	100	100	100
					c+acetone	0	0	0			c+acetone	0	0	0
			POINT 8= OKE-IJEBU
							Knockdown						Knockdown
					CONC	R1	R2	R3			CONC	R1	R2	R3
					0.7	20	0	11.1111			6	60	44.4444	44.4444
					0.9	20	11.1111	0			7	70	55.5556	44.4444
					1.2	30	44.4444	11.1111			8	100	77.7778	66.6667
					1.4	60	33.3333	22.2222			9	100	100	100
					1.6	80	66.6667	55.5556			11	100	100	100
					c+acetone	0	0	0			c+acetone	0	0	0
			POINT 9= SHAGARI
							Knockdown						Knockdown
					CONC	R1	R2	R3			CONC	R1	R2	R3
					0.7	10	0	11.1111			6	50	77.7778	66.6667
					0.9	20	11.1111	11.1111			7	70	66.6667	55.5556
					1.2	30	11.1111	0			8	90	77.7778	66.6667
					1.4	40	44.4444	44.4444			9	100	88.8889	88.8889
					1.6	60	44.4444	55.5556			11	100	100	100
					c+acetone	0	0	0			c+acetone	0	0	0
			POINT 10= FUTA
							Knockdown						Knockdown
					CONC	R1	R2	R3			CONC	R1	R2	R3
					0.7	60	33.3333	44.4444			6	60	44.4444	33.3333
					0.9	50	44.4444	55.5556			7	70	77.7778	77.7778
					1.2	60	55.5556	44.4444			8	100	100	100
					1.4	70	55.5556	44.4444			9	100	100	100
					1.6	90	100	66.6667			11	100	100	100
					c+acetone	0	0	0			c+acetone	0	0	0

## Sheet: Adult % Mortality
			POINT 1= OBA ADESIDA
					P. guineense		Mortality					E. aromatica		Mortality
					CONC	R1	R2	R3				CONC	R1	R2	R3
					0.7	20	20	10				6	50	40	40
					0.9	30	20	20				7	70	70	60
					1.2	40	70	60				8	100	90	80
					1.4	70	60	70				9	100	100	100
					1.6	90	80	70				11	100	100	100
					C+acetone	0	0	0				C+acetone	0	0	0
			POINT 2= AKURE HIGH SCHOOL
							Mortality							Mortality
					CONC	R1	R2	R3				CONC	R1	R2	R3
					0.7	22.2222	12.5	11.1111				6	66.6667	62.5	55.5556
					0.9	33.3333	12.5	11.1111				7	77.7778	75	66.6667
					1.2	44.4444	50	44.4444				8	100	87.5	77.7778
					1.4	77.7778	62.5	55.5556				9	100	87.5	88.8889
					1.6	88.8889	75	77.7778				11	100	100	100
					C+acetone	0	0	0				C+acetone	0	0	0
			POINT 3= ALAGBAKA
							Mortality							Mortality
					CONC	R1	R2	R3				CONC	R1	R2	R3
					0.7	66.6667	50	62.5				6	100	100	100
					0.9	77.7778	50	62.5				7	100	100	100
					1.2	77.7778	87.5	75				8	100	100	100
					1.4	88.8889	100	100				9	100	100	100
					1.6	100	100	100				11	100	100	100
					C+acetone	0	0	0				C+acetone	0	0	0
			POINT 4 OKE ARO
							Mortality							Mortality
					CONC	R1	R2	R3				CONC	R1	R2	R3
					0.7	30	20	33.3333				6	50	60	44.4444
					0.9	50	70	33.3333				7	60	80	66.6667
					1.2	60	70	55.5556				8	80	70	77.7778
					1.4	80	80	66.6667				9	90	90	88.8889
					1.6	90	80	77.7778				11	90	90	77.7778
					c+acetone	0	0	0				c+acetone	0	0	0
			POINT 5= AULE
							Mortality							Mortality
					CONC	R1	R2	R3				CONC	R1	R2	R3
					0.7	33.3333	30	33.3333				6	77.7778	70	55.5556
					0.9	0	20	22.2222				7	88.8889	90	77.7778
					1.2	77.7778	70	55.5556				8	66.6667	70	88.8889
					1.4	66.6667	80	77.7778				9	100	100	100
					1.6	100	90	88.8889				11	100	100	100
					c+acetone	0	0	0				c+acetone	0	0	0
			POINT 6= OJA OBA
							Mortality							Mortality
					CONC	R1	R2	R3				CONC	R1	R2	R3
					0.7	11.1111	11.1111	11.1111				6	0	11.1111	0
					0.9	11.1111	11.1111	0				7	33.3333	22.2222	33.3333
					1.2	11.1111	11.1111	22.2222				8	55.5556	55.5556	44.4444
					1.4	33.3333	22.2222	33.3333				9	66.6667	66.6667	66.6667
					1.6	44.4444	33.3333	44.4444				11	66.6667	77.7778	77.7778
					c+acetone	0	0	0				c+acetone	0	0	0
			POINT 7=ODA
							Mortality							Mortality
					CONC	R1	R2	R3				CONC	R1	R2	R3
					0.7	44.4444	55.5556	44.4444				6	44.4444	44.4444	33.3333
					0.9	55.5556	66.6667	66.6667				7	66.6667	66.6667	55.5556
					1.2	66.6667	66.6667	77.7778				8	77.7778	88.8889	88.8889
					1.4	77.7778	66.6667	66.6667				9	100	100	100
					1.6	77.7778	77.7778	77.7778				11	100	100	100
					c+acetone	0	0	0				c+acetone	0	0	0
			POINT 8= OKE-IJEBU
							Mortality							Mortality
					CONC	R1	R2	R3				CONC	R1	R2	R3
					0.7	12.5	33.3333	33.3333				6	62.5	77.7778	77.7778
					0.9	25	33.3333	44.4444				7	75	88.8889	88.8889
					1.2	37.5	33.3333	33.3333				8	100	88.8889	88.8889
					1.4	62.5	77.7778	77.7778				9	100	100	100
					1.6	87.5	100	100				11	100	100	100
					c+acetone	0	0	0				c+acetone	0	0	0
			POINT 9= SHAGARI
							Mortality							Mortality
					CONC	R1	R2	R3				CONC	R1	R2	R3
					0.7	22.2222	25	22.2222				6	77.7778	75	88.8889
					0.9	44.4444	50	44.4444				7	88.8889	75	88.8889
					1.2	55.5556	50	55.5556				8	100	87.5	77.7778
					1.4	66.6667	50	77.7778				9	100	100	100
					1.6	77.7778	87.5	77.7778				11	100	100	100
					c+acetone	0	0	0				c+acetone	0	0	0
			POINT 10= FUTA
							Mortality							Mortality
					CONC	R1	R2	R3				CONC	R1	R2	R3
					0.7	62.5	77.7778	62.5				6	62.5	66.6667	75
					0.9	75	77.7778	62.5				7	100	100	87.5
					1.2	75	77.7778	62.5				8	100	100	100
					1.4	87.5	77.7778	87.5				9	100	100	100
					1.6	100	100	87.5				11	100	100	100
					c+acetone	0	0	0				c+acetone	0	0	0

## Sheet: Tolerance Magnitude
		FOR LARVAE	mortality
			P. GUINEENSE			E.AROMATICA
		Location	TM	Unshaded Pie Area		TM	Unshaded Pie Area
		oba- Adesida	10.32	349.68		294.707	65.2929
		Akure High School	360	0		360	0
		Alagbaka	**			140.367	219.633
		Oke-aro	133.968	226.032		288.864	71.1362
		Aule	201.022	158.978		175.681	184.319
		Oja-oba	111.833	248.167		282.893	77.1066
		Oda	24.984	335.016		279.591	80.4093
		Oke-Ijebu	8.5032	351.497		304.488	55.5116
		Shagari	2.808	357.192		238.052	121.948
		Futa	4.56	355.44		68.3416	291.658
		For Adult Knockdown
			P. GUINEENSE			E.AROMATICA
		Location	TM	Unshaded Pie Area		TM	Unshaded Pie Area
		oba- Adesida	212.017	147.983		269.989	90.0107
		Akure High School	221.51	138.49		235.057	124.943
		Alagbaka	123.413	236.587		**	**
		Oke-aro	176.836	183.164		239.3	120.7
		Aule	190.61	169.39		217.097	142.903
		Oja-oba	360	0		360	0
		Oda	127.88	232.12		274.533	85.4673
		Oke-Ijebu	198.987	161.013		223.398	136.602
		Shagari	194.705	165.295		192.237	167.763
		Futa	94.9328	265.067		243.715	116.285
		FOR ADULT Mortality	P. GUINEENSE			E.AROMATICA
		Location	TM	Unshaded Pie Area		TM	Unshaded Pie Area
		oba- Adesida	297.658	62.3422		258.624	101.376
		Akure High School	225.15	134.85		223.172	136.828
		Alagbaka	126.777	233.223		164.732	195.268
		Oke-aro	220.365	139.635		296.143	63.8573
		Aule	239.352	120.648		245.877	114.123
		Oja-oba	360	0		360	0
		Oda	273.289	86.711		238.799	121.201
		Oke-Ijebu	220.365	139.635		197.522	162.478
		Shagari	243.837	116.163		170.933	189.067
		Futa	132.608	227.392		193.013	166.987
